# Supplementary material for: Translational Attenuation by an Intron Retention in the 5′ UTR of ENAM Causes Amelogenesis Imperfecta
Source: Biomedicines. 2021 Apr 22;9(5):456. doi: 10.3390/biomedicines9050456 (PMC8145330; doi:10.3390/biomedicines9050456)
Supplement: Supplementary file 1 [file biomedicines-09-00456-s001.zip]

Archive with 1 entries (1 files):
- biomedicines-1169560-supplementary.pdf
